# Supplementary material for: Tracking the Pathways of West Nile Virus: Phylogenetic and Phylogeographic Analysis of a 2024 Isolate from Portugal
Source: Microorganisms. 2025 Mar 4;13(3):585. doi: 10.3390/microorganisms13030585 (PMC11945232; doi:10.3390/microorganisms13030585)
Supplement: Supplementary file 1 [file microorganisms-13-00585-s001.zip]

Archive with 1 entries (1 files):
- microorganisms-3479426-supplementary.pdf
